# Supplementary material for: Food Matrices Affect the Peptides Produced during the Digestion of Arthrospira platensis-Based Functional Aliments
Source: Nutrients. 2021 Nov 1;13(11):3919. doi: 10.3390/nu13113919 (PMC8625638; doi:10.3390/nu13113919)
Supplement: Supplementary file 1 [file nutrients-13-03919-s001.zip]

Archive with 1 entries (1 files):
- nutrients-1414519-supplementary.pdf
